# Supplementary material for: Does a Father's Social Environment Influence Their Sons' Sperm Sex Ratio? Potential for the Epigenetic Transmission of a Sex‐Allocating Mechanism
Source: Ecol Evol. 2025 Dec 26;15(12):e72519. doi: 10.1002/ece3.72519 (PMC12742443; doi:10.1002/ece3.72519)
Supplement: Supplementary file 1 — Data S1: ece372519‐sup‐0001‐DataS1.xlsx. [file ECE3-15-e72519-s001.xlsx]

## Sheet: Legend
For both the sons's and the sires' datasets:
animal.id	Animal identity
family.id	Family identity
sire.id	Sire identity
treatment	Treatment, two levels: 1 (high-male density) and 2 (high-female density)
propY	Proportion of Y-chromosome bearing sperm (Y-CBS), i.e., sperm sex ratio as in Number of Y-chromosome bearing sperm / Number of total sperm
propX	Proportion of X-chromosome bearing sperm
notrounded.numberY	Number of Y-CBS (not rounded)
notrounded.numberX	Number of X-CBS (not rounded)
numberY	Number of Y-CBS (rounded)
numberX	Number of X-CBS (ounded)

## Sheet: Sons data
animal.id	family.id	sire.id	treatment	propY	propX	notrounded.numberY	notrounded.numberX	numberY	numberX
1.1.1	1	1.1	1	0.516178	0.483822	127.906	119.888	128	120
1.1.2	1	1.1	1	0.517199	0.482801	222.762	207.947	223	208
1.2.1	1	1.2	2	0.517061	0.482939	92.4013	86.3037	92	86
1.2.2	1	1.2	2	0.519124	0.480876	233.355	216.163	233	216
10.2.1	10	10.2	2	0.516404	0.483596	188.212	176.255	188	176
10.2.2	10	10.2	2	0.516927	0.483073	134.714	125.892	135	126
11.1.1	11	11.1	1	0.514556	0.485444	184.172	173.752	184	174
11.1.2	11	11.1	1	0.514941	0.485059	174.765	164.623	175	165
11.2.1	11	11.2	2	0.514162	0.485838	120.258	113.633	120	114
11.2.2	11	11.2	2	0.519128	0.480872	184.818	171.198	185	171
12.1.1	12	12.1	1	0.515812	0.484188	302.313	283.778	302	284
12.1.2	12	12.1	1	0.514944	0.485056	327.914	308.881	328	309
13.1.1	13	13.1	1	0.518004	0.481996	197.126	183.424	197	183
13.1.2	13	13.1	1	0.516934	0.483066	259.85	242.825	260	243
13.2.1	13	13.2	2	0.516536	0.483464	222.195	207.969	222	208
13.2.2	13	13.2	2	0.519836	0.480164	149.785	138.354	150	138
13.2.3	13	13.2	2	0.518401	0.481599	124.076	115.267	124	115
13.2.4	13	13.2	2	0.516641	0.483359	406.736	380.534	407	381
14.2.1	14	14.2	2	0.515647	0.484353	53.9775	50.7015	54	51
14.2.2	14	14.2	2	0.51508	0.48492	114.014	107.338	114	107
14.2.3	14	14.2	2	0.514977	0.485023	136.593	128.647	137	129
14.2.4	14	14.2	2	0.514094	0.485906	84.3659	79.7401	84	80
16.1.1	16	16.1	1	0.515458	0.484542	148.523	139.616	149	140
16.1.2	16	16.1	1	0.517585	0.482415	141.94	132.296	142	132
16.2.1	16	16.2	2	0.517868	0.482132	248.461	231.316	248	231
16.2.2	16	16.2	2	0.515269	0.484731	107.033	100.689	107	101
16.2.3	16	16.2	2	0.517229	0.482771	148.611	138.71	149	139
16.2.4	16	16.2	2	0.515085	0.484915	172.848	162.723	173	163
17.2.1	17	17.2	2	0.518614	0.481386	265.077	246.049	265	246
17.2.2	17	17.2	2	0.517896	0.482104	172.803	160.86	173	161
18.1.1	18	18.1	1	0.515612	0.484388	148.568	139.571	149	140
18.2.1	18	18.2	2	0.514405	0.485595	112.602	106.296	113	106
18.2.2	18	18.2	2	0.516188	0.483812	167.589	157.078	168	157
19.2.1	19	19.2	2	0.51523	0.48477	184.554	173.643	185	174
19.2.2	19	19.2	2	0.516438	0.483562	155.141	145.265	155	145
2.1.1	2	2.1	1	0.515576	0.484424	344.338	323.533	344	324
2.1.2	2	2.1	1	0.517678	0.482322	388.925	362.362	389	362
2.2.1	2	2.2	2	0.517659	0.482341	212.941	198.413	213	198
2.2.2	2	2.2	2	0.517015	0.482985	170.818	159.574	171	160
20.1.1	20	20.1	1	0.516127	0.483873	156.173	146.414	156	146
20.2.1	20	20.2	2	0.517544	0.482456	456.262	425.328	456	425
21.2.1	21	21.2	2	0.516268	0.483732	125.254	117.36	125	117
21.2.2	21	21.2	2	0.515436	0.484564	110.861	104.221	111	104
22.1.1	22	22.1	1	0.515853	0.484147	235.682	221.196	236	221
22.1.2	22	22.1	1	0.516416	0.483584	252.269	236.231	252	236
22.2.1	22	22.2	2	0.516271	0.483729	78.8119	73.8441	79	74
22.2.2	22	22.2	2	0.51467	0.48533	134.547	126.877	135	127
22.2.3	22	22.2	2	0.516855	0.483145	73.6879	68.8821	74	69
22.2.4	22	22.2	2	0.515883	0.484117	112.926	105.972	113	106
23.1.1	23	23.1	1	0.517208	0.482792	348.812	325.602	349	326
23.1.2	23	23.1	1	0.516536	0.483464	146.158	136.801	146	137
23.2.1	23	23.2	2	0.517415	0.482585	267.144	249.161	267	249
23.2.2	23	23.2	2	0.518592	0.481408	116.205	107.873	116	108
24.1.1	24	24.1	1	0.515498	0.484502	303.534	285.283	304	285
24.1.2	24	24.1	1	0.515259	0.484741	163.776	154.076	164	154
24.1.3	24	24.1	1	0.515225	0.484775	157.305	148.008	157	148
24.1.4	24	24.1	1	0.517139	0.482861	188.48	175.987	188	176
24.2.1	24	24.2	2	0.517281	0.482719	238.591	222.649	239	223
24.2.2	24	24.2	2	0.516549	0.483451	188.688	176.597	189	177
25.1.1	25	25.1	1	0.517077	0.482923	130.243	121.64	130	122
25.1.2	25	25.1	1	0.516153	0.483847	133.528	125.17	134	125
25.2.1	25	25.2	2	0.518108	0.481892	160.162	148.967	160	149
25.2.2	25	25.2	2	0.516817	0.483183	115.525	108.007	116	108
26.1.1	26	26.1	1	0.515545	0.484455	125.36	117.8	125	118
26.1.2	26	26.1	1	0.516411	0.483589	194.408	182.053	194	182
26.2.1	26	26.2	2	0.516981	0.483019	71.8738	67.1522	72	67
26.2.2	26	26.2	2	0.51633	0.48367	146.241	136.991	146	137
26.2.3	26	26.2	2	0.515759	0.484241	88.0132	82.6348	88	83
28.1.1	28	28.1	1	0.517961	0.482039	315.998	294.082	316	294
28.1.2	28	28.1	1	0.516641	0.483359	165.905	155.218	166	155
29.1.1	29	29.1	1	0.515899	0.484101	338.085	317.247	338	317
29.1.2	29	29.1	1	0.514332	0.485668	306.773	289.677	307	290
29.2.1	29	29.2	2	0.515602	0.484398	71.6821	67.3439	72	67
29.2.2	29	29.2	2	0.516394	0.483606	212.28	198.802	212	199
3.1.1	3	3.1	1	0.516286	0.483714	123.288	115.51	123	116
3.1.2	3	3.1	1	0.516782	0.483218	261.182	244.219	261	244
30.1.1	30	30.1	1	0.516172	0.483828	163.363	153.126	163	153
30.1.2	30	30.1	1	0.514588	0.485412	211.538	199.544	212	200
31.1.1	31	31.1	1	0.515047	0.484953	228.294	214.954	228	215
31.1.2	31	31.1	1	0.513487	0.486513	203.667	192.967	204	193
32.2.1	32	32.2	2	0.514501	0.485499	75.0353	70.8057	75	71
35.1.1	35	35.1	1	0.517401	0.482599	129.055	120.374	129	120
35.1.2	35	35.1	1	0.518353	0.481647	163.629	152.042	164	152
4.1.1	4	4.1	1	0.519079	0.480921	133.436	123.626	133	124
4.1.2	4	4.1	1	0.516292	0.483708	73.045	68.435	73	68
4.2.1	4	4.2	2	0.516589	0.483411	105.758	98.9653	106	99
4.2.2	4	4.2	2	0.517629	0.482371	117.118	109.14	117	109
5.1.1	5	5.1	1	0.51798	0.48202	166.9	155.314	167	155
5.1.2	5	5.1	1	0.517991	0.482009	117.341	109.19	117	109
6.1.1	6	6.1	1	0.515785	0.484215	163.521	153.513	164	154
6.1.2	6	6.1	1	0.518053	0.481947	241.63	224.789	242	225
6.2.1	6	6.2	2	0.516604	0.483396	138.996	130.061	139	130
7.1.1	7	7.1	1	0.51453	0.48547	310.258	292.734	310	293
7.1.2	7	7.1	1	0.517038	0.482962	134.743	125.863	135	126
7.2.1	7	7.2	2	0.517426	0.482574	370.681	345.713	371	346
7.2.2	7	7.2	2	0.517748	0.482252	137.469	128.044	137	128
7.2.3	7	7.2	2	0.519546	0.480454	246.151	227.629	246	228
8.1.1	8	8.1	1	0.51668	0.48332	227.046	212.386	227	212
8.1.2	8	8.1	1	0.51703	0.48297	169.695	158.516	170	159
9.2.1	9	9.2	2	0.51488	0.48512	65.2656	61.4934	65	61

## Sheet: Sires data
animal.id	family.id	treatment	propY	propX	notrounded.numberY	notrounded.numberX	numberY	numberX
1.1_1	1	1	0.514342	0.485658	146.099	137.951	146	138
1.2_1	1	2	0.519293	0.480707	363.666	336.644	364	337
10.1_1	10	1	0.514801	0.485199	190.996	180.013	191	180
10.2_1	10	2	0.514059	0.485941	119.533	112.995	120	113
11.1_1	11	1	0.514214	0.485786	209.702	198.109	210	198
11.2_1	11	2	0.514528	0.485472	284.168	268.121	284	268
12.1_1	12	1	0.514822	0.485178	265.525	250.235	266	250
12.2_1	12	2	0.513595	0.486405	161.427	152.881	161	153
13.1_1	13	1	0.514772	0.485228	207.824	195.897	208	196
13.2_1	13	2	0.51645	0.48355	330.984	309.899	331	310
14.1_1	14	1	0.51337	0.48663	235.527	223.26	236	223
14.2_1	14	2	0.514404	0.485596	215.528	203.459	216	203
15.1_1	15	1	0.514144	0.485856	289.562	273.63	290	274
15.2_1	15	2	0.515494	0.484506	199.122	187.153	199	187
16.1_1	16	1	0.51466	0.48534	144.786	136.538	145	137
16.2_1	16	2	0.516975	0.483025	279.6	261.239	280	261
17.1_1	17	1	0.515774	0.484226	219.758	206.316	220	206
17.2_1	17	2	0.515011	0.484989	297.772	280.414	298	280
18.1_1	18	1	0.516284	0.483716	351.567	329.389	352	329
18.2_1	18	2	0.515876	0.484124	331.46	311.059	331	311
19.1_1	19	1	0.517493	0.482507	448.74	418.402	449	418
19.2_1	19	2	0.515425	0.484575	201.203	189.161	201	189
2.1_1	2	1	0.515808	0.484192	257.175	241.411	257	241
2.2_1	2	2	0.517567	0.482433	204.297	190.429	204	190
20.1_1	20	1	0.51478	0.48522	213.02	200.788	213	201
20.2_1	20	2	0.518291	0.481709	307.298	285.608	307	286
21.1_1	21	1	0.518786	0.481214	331.633	307.615	332	308
21.2_1	21	2	0.516224	0.483776	338.298	317.034	338	317
22.1_1	22	1	0.515396	0.484604	363.607	341.883	364	342
22.2_1	22	2	0.520506	0.479494	329.895	303.901	330	304
23.1_1	23	1	0.518588	0.481412	306.343	284.382	306	284
23.2_1	23	2	0.522417	0.477583	318.289	290.973	318	291
24.1_1	24	1	0.514111	0.485889	448.05	423.454	448	423
24.2_1	24	2	0.514641	0.485359	403.057	380.124	403	380
25.1_1	25	1	0.522908	0.477092	470.398	429.183	470	429
25.2_1	25	2	0.512034	0.487966	261.993	249.678	262	250
26.1_1	26	1	0.515328	0.484672	269.017	253.013	269	253
26.2_1	26	2	0.512982	0.487018	158.718	150.684	159	151
27.1_1	27	1	0.512292	0.487708	297.875	283.581	298	284
27.2_1	27	2	0.513898	0.486102	363.39	343.735	363	344
28.1_1	28	1	0.513636	0.486364	314.899	298.179	315	298
28.2_1	28	2	0.510999	0.489001	180.392	172.626	180	173
29.1_1	29	1	0.515306	0.484694	376.186	353.838	376	354
29.2_1	29	2	0.51421	0.48579	246.005	232.409	246	232
3.1_1	3	1	0.514205	0.485795	110.596	104.486	111	104
3.2_1	3	2	0.516726	0.483274	174.807	163.49	175	163
30.1_1	30	1	0.513981	0.486019	386.708	365.67	387	366
30.2_1	30	2	0.51394	0.48606	258.905	244.86	259	245
31.1_1	31	1	0.514116	0.485884	272.168	257.222	272	257
31.2_1	31	2	0.51761	0.48239	128.402	119.665	128	120
32.1_1	32	1	0.518342	0.481658	178.604	165.963	179	166
32.2_1	32	2	0.517098	0.482902	227.793	212.729	228	213
33.1_1	33	1	0.516962	0.483038	286.358	267.566	286	268
33.2_1	33	2	0.515554	0.484446	202.659	190.431	203	190
34.1_1	34	1	0.516573	0.483427	213.903	200.177	214	200
34.2_1	34	2	0.517702	0.482298	297.493	277.149	297	277
35.1_1	35	1	0.516035	0.483965	267.135	250.533	267	251
35.2_1	35	2	0.515604	0.484396	259.182	243.494	259	243
4.1_1	4	1	0.516593	0.483407	196.871	184.224	197	184
4.2_1	4	2	0.515286	0.484714	151.002	142.043	151	142
5.1_1	5	1	0.513113	0.486887	173.865	164.978	174	165
5.2_1	5	2	0.515434	0.484566	223.126	209.764	223	210
6.1_1	6	1	0.515343	0.484657	119.551	112.432	120	112
6.2_1	6	2	0.514631	0.485369	141.271	133.238	141	133
7.1_1	7	1	0.514425	0.485575	259.991	245.41	260	245
7.2_1	7	2	0.516254	0.483746	235.865	221.013	236	221
8.1_1	8	1	0.517369	0.482631	293.635	273.919	294	274
9.1_1	9	1	0.518766	0.481234	225.983	209.633	226	210
9.2_1	9	2	0.516045	0.483955	264.889	248.417	265	248
