# Supplementary material for: Does a Father's Social Environment Influence Their Sons' Sperm Sex Ratio? Potential for the Epigenetic Transmission of a Sex‐Allocating Mechanism
Source: Ecol Evol. 2025 Dec 26;15(12):e72519. doi: 10.1002/ece3.72519 (PMC12742443; doi:10.1002/ece3.72519)
Supplement: Supplementary file 2 — Data S2: ece372519‐sup‐0002‐DataS2.pdf. [file ECE3-15-e72519-s002.pdf]

# Transgenerational sex allocation in mice

# Design: sons born to males (sires) that had been reared in either a high-male density (competitive) 
# or high-female density (non-competitive) environment under a paired design with one brother of each litter used in
# each treatment to control for family-derived variation.
# Sons experienced the same husbandry routine.

#Variables include 
#family.id, sire.id, as random factors
#treatment: 1 (high-male density) vs 2 (high-female density), as fixed factor.
#propY: Proportion of Y-chromosome bearing sperm (Y-CBS), i.e., sperm sex ratio as in Number of Y-chromosome bearing sperm / Number of total sperm
#numberY:	Number of Y chromosome-bearing sperm, Y-CBS (rounded)
#numberX:	Number of X chromosome-bearing sperm, X-CBS (ounded)

#### Load libraries ####
library(lattice) 
library(lme4)
library(boot)
library(car) 
library(lmerTest) 
library(lmtest)
library(MASS)
library(performance)
library(emmeans)
library(DHARMa)

#### 
data = read.table("transgenSSR.txt",header=TRUE,sep="\t")
dim(data)
row.names(data) <- 1:nrow(data)

names(data)
head(data)
#View(data)

# Define factors
data$animal.id <- as.factor(data$animal.id)
data$family.id <- as.factor(data$family.id)
data$sire.id <- as.factor(data$sire.id)
data$treatment <- as.factor(data$treatment)
str(data)

# Sample size number of cases and number of families
length(unique(data$animal.id))
length(unique(data$sire.id))
length(unique(data$family.id))

#### LMMS MODELS sons sperm sex ratio####
M1<-lmer(propY~treatment+(1|family.id)+(1|sire.id),
                 REML=FALSE, data = data)
summary(M1)
# Wald Chi-square test
Anova(M1, type = 2)

# Setting REML
M1<-lmer(propY~treatment+(1|family.id)+(1|sire.id),
         REML=TRUE, data = data)
summary(M1)
# F-test using lmerTest
anova(M1, type = 2, ddf = "Kenward-Roger")

N <- nobs(M1)
N
par(mfrow = c(2, 2))
plot(M1)
M1_resi <- simulateResiduals(M1)
plot(M1_resi)

#### Binomial GLMM model sons sperm sex ratios ####
B1 <- glmer(cbind(numberY, numberX) ~ treatment +
              (1|family.id) + (1|sire.id), 
            family = binomial, data = data)
summary(B1)
print(B1)

#Do we have over/underdispersion?
N<-nrow(data)
E <- residuals(B1, type="pearson")
p <- length(fixef(B1)) + 2  #1 because of sigma_family.id and sigma_sire.id
Overdisp1 <- sum(E^2) / (N-p)
Overdisp1

# Correcting:
B1Est.Param <- fixef(B1) #Get the betas
param.SD <-  sqrt(diag(vcov(B1)))   #Get the SEs
param.SD
corrected.param.SD <- param.SD*sqrt(Overdisp1) # Corrected SEs by multiplying the SEs above by the sqrt of the dispersion
corrected.param.SD
pval <- 2*pnorm(-abs(B1Est.Param  / corrected.param.SD))  #Z distribution
Zval <- (B1Est.Param  / corrected.param.SD) # Z values.
cbind(B1Est.Param, corrected.param.SD, Zval, pval) # These are the values for the quasi-likelihood

#Effect size using marginal means from the LMM model.
library(emmeans)
data.means <- emmeans(M1, ~ treatment)
data.means
eff_size(data.means, sigma = sigma(M1), edf = df.residual(M1))

### Sires' sperm sex ratio####
data = read.table("siresSSRtransgenexp.txt",header=TRUE,sep="\t")
dim(data)
row.names(data) <- 1:nrow(data)
names(data)
head(data)

# Define factors
data$animal.id <- as.factor(data$animal.id)
data$family.id <- as.factor(data$family.id)
data$treatment <- as.factor(data$treatment)
str(data)

# Sample size number of cases and number of families
length(unique(data$animal.id))
length(unique(data$family.id))

#### LMM sires' sperm sex ratio####
M1<-lmer(propY~treatment+(1|family.id),
         REML=FALSE, data = data)
summary(M1)
# Wald Chi-square test
Anova(M1, type = 2)

#REML model
M1<-lmer(propY~treatment+(1|family.id),
         REML=TRUE, data = data)
summary(M1)
# F-test using lmerTest
anova(M1, type = 2, ddf = "Kenward-Roger")


N <- nobs(M1)
N
par(mfrow = c(2, 2))
plot(M1)
M1_resi <- simulateResiduals(M1)
plot(M1_resi)

#### Binomial GLMM model sires' sperm sex ratio ####
B1 <- glmer(cbind(numberY, numberX) ~ treatment +
              (1|family.id), 
            family = binomial, data = data)
summary(B1)
print(B1)

#Do we have over/underdispersion?
N<-nrow(data)
E <- residuals(B1, type="pearson")
p <- length(fixef(B1)) + 2  #1 because of sigma_family.id
Overdisp1 <- sum(E^2) / (N-p)
Overdisp1

# Correcting:
B1Est.Param <- fixef(B1) #Get the betas
param.SD <-  sqrt(diag(vcov(B1)))   #Get the SEs
param.SD
corrected.param.SD <- param.SD*sqrt(Overdisp1) # Corrected SEs by multiplying the SEs above by the sqrt of the dispersion
corrected.param.SD
pval <- 2*pnorm(-abs(B1Est.Param  / corrected.param.SD))  #Z distribution
Zval <- (B1Est.Param  / corrected.param.SD) # Z values
cbind(B1Est.Param, corrected.param.SD, Zval, pval) # These are the values for the quasi-likelihood

#Effect size using marginal means from the LMM model.
data.means <- emmeans(M1, ~ treatment)
data.means
eff_size(data.means, sigma = sigma(M1), edf = df.residual(M1))
